# Supplementary material for: Photo- and Immunotherapy Interface: Can Dendritic Cell Vaccines Overcome the Limitations of PDT?
Source: Pharmaceutics. 2026 May 10;18(5):588. doi: 10.3390/pharmaceutics18050588 (PMC13210220; doi:10.3390/pharmaceutics18050588)
Supplement: Supplementary file 1 [file pharmaceutics-18-00588-s001.zip]

Archive with 1 entries (1 files):
- pharmaceutics-4280106-supplementary.pdf
